# Supplementary material for: Impact of two field preservation methods on genotyping success of feces
Source: PeerJ. 2025 Oct 8;13:e20154. doi: 10.7717/peerj.20154 (PMC12514995; doi:10.7717/peerj.20154)
Supplement: Supplemental Information 3 — R scripts to perform statistical analyses and to plot Figure 2, Figure 3, Figure S1 and Figure 4 [file peerj-13-20154-s003.zip]

Archive with 58 entries (27 files):
- NAPvsEthanol_SupMat_Valencia-Montoya_2025/.Rhistory
- NAPvsEthanol_SupMat_Valencia-Montoya_2025/.Rproj.user/
- NAPvsEthanol_SupMat_Valencia-Montoya_2025/.Rproj.user/28077692/
- NAPvsEthanol_SupMat_Valencia-Montoya_2025/.Rproj.user/28077692/bibliography-index/
- NAPvsEthanol_SupMat_Valencia-Montoya_2025/.Rproj.user/28077692/ctx/
- NAPvsEthanol_SupMat_Valencia-Montoya_2025/.Rproj.user/28077692/explorer-cache/
- NAPvsEthanol_SupMat_Valencia-Montoya_2025/.Rproj.user/28077692/pcs/
- NAPvsEthanol_SupMat_Valencia-Montoya_2025/.Rproj.user/28077692/pcs/files-pane.pper
- NAPvsEthanol_SupMat_Valencia-Montoya_2025/.Rproj.user/28077692/pcs/source-pane.pper
- NAPvsEthanol_SupMat_Valencia-Montoya_2025/.Rproj.user/28077692/pcs/windowlayoutstate.pper
- NAPvsEthanol_SupMat_Valencia-Montoya_2025/.Rproj.user/28077692/pcs/workbench-pane.pper
- NAPvsEthanol_SupMat_Valencia-Montoya_2025/.Rproj.user/28077692/presentation/
- NAPvsEthanol_SupMat_Valencia-Montoya_2025/.Rproj.user/28077692/profiles-cache/
- NAPvsEthanol_SupMat_Valencia-Montoya_2025/.Rproj.user/28077692/rmd-outputs
- NAPvsEthanol_SupMat_Valencia-Montoya_2025/.Rproj.user/28077692/saved_source_markers
- NAPvsEthanol_SupMat_Valencia-Montoya_2025/.Rproj.user/28077692/sources/
- NAPvsEthanol_SupMat_Valencia-Montoya_2025/.Rproj.user/28077692/sources/per/
- NAPvsEthanol_SupMat_Valencia-Montoya_2025/.Rproj.user/28077692/sources/per/t/
- NAPvsEthanol_SupMat_Valencia-Montoya_2025/.Rproj.user/28077692/sources/per/t/FBFAF741
- NAPvsEthanol_SupMat_Valencia-Montoya_2025/.Rproj.user/28077692/sources/per/t/FBFAF741-contents
- NAPvsEthanol_SupMat_Valencia-Montoya_2025/.Rproj.user/28077692/sources/per/u/
- NAPvsEthanol_SupMat_Valencia-Montoya_2025/.Rproj.user/28077692/sources/prop/
- NAPvsEthanol_SupMat_Valencia-Montoya_2025/.Rproj.user/28077692/sources/prop/32779068
- NAPvsEthanol_SupMat_Valencia-Montoya_2025/.Rproj.user/28077692/sources/prop/INDEX
- NAPvsEthanol_SupMat_Valencia-Montoya_2025/.Rproj.user/28077692/tutorial/
- NAPvsEthanol_SupMat_Valencia-Montoya_2025/.Rproj.user/28077692/viewer-cache/
- NAPvsEthanol_SupMat_Valencia-Montoya_2025/.Rproj.user/44E0D39D/
- NAPvsEthanol_SupMat_Valencia-Montoya_2025/.Rproj.user/44E0D39D/bibliography-index/
- NAPvsEthanol_SupMat_Valencia-Montoya_2025/.Rproj.user/44E0D39D/ctx/
- NAPvsEthanol_SupMat_Valencia-Montoya_2025/.Rproj.user/44E0D39D/explorer-cache/
- NAPvsEthanol_SupMat_Valencia-Montoya_2025/.Rproj.user/44E0D39D/pcs/
- NAPvsEthanol_SupMat_Valencia-Montoya_2025/.Rproj.user/44E0D39D/pcs/files-pane.pper
- NAPvsEthanol_SupMat_Valencia-Montoya_2025/.Rproj.user/44E0D39D/pcs/source-pane.pper
- NAPvsEthanol_SupMat_Valencia-Montoya_2025/.Rproj.user/44E0D39D/pcs/windowlayoutstate.pper
- NAPvsEthanol_SupMat_Valencia-Montoya_2025/.Rproj.user/44E0D39D/pcs/workbench-pane.pper
- NAPvsEthanol_SupMat_Valencia-Montoya_2025/.Rproj.user/44E0D39D/presentation/
- NAPvsEthanol_SupMat_Valencia-Montoya_2025/.Rproj.user/44E0D39D/profiles-cache/
- NAPvsEthanol_SupMat_Valencia-Montoya_2025/.Rproj.user/44E0D39D/rmd-outputs
- NAPvsEthanol_SupMat_Valencia-Montoya_2025/.Rproj.user/44E0D39D/saved_source_markers
- NAPvsEthanol_SupMat_Valencia-Montoya_2025/.Rproj.user/44E0D39D/sources/
- NAPvsEthanol_SupMat_Valencia-Montoya_2025/.Rproj.user/44E0D39D/sources/per/
- NAPvsEthanol_SupMat_Valencia-Montoya_2025/.Rproj.user/44E0D39D/sources/per/t/
- NAPvsEthanol_SupMat_Valencia-Montoya_2025/.Rproj.user/44E0D39D/sources/per/t/4D244F4D
- NAPvsEthanol_SupMat_Valencia-Montoya_2025/.Rproj.user/44E0D39D/sources/per/t/4D244F4D-contents
- NAPvsEthanol_SupMat_Valencia-Montoya_2025/.Rproj.user/44E0D39D/sources/per/u/
- NAPvsEthanol_SupMat_Valencia-Montoya_2025/.Rproj.user/44E0D39D/sources/prop/
- NAPvsEthanol_SupMat_Valencia-Montoya_2025/.Rproj.user/44E0D39D/sources/prop/50D1657F
- NAPvsEthanol_SupMat_Valencia-Montoya_2025/.Rproj.user/44E0D39D/sources/prop/C5358CCD
- NAPvsEthanol_SupMat_Valencia-Montoya_2025/.Rproj.user/44E0D39D/sources/prop/INDEX
- NAPvsEthanol_SupMat_Valencia-Montoya_2025/.Rproj.user/44E0D39D/tutorial/
- NAPvsEthanol_SupMat_Valencia-Montoya_2025/.Rproj.user/44E0D39D/viewer-cache/
- NAPvsEthanol_SupMat_Valencia-Montoya_2025/.Rproj.user/shared/
- NAPvsEthanol_SupMat_Valencia-Montoya_2025/.Rproj.user/shared/notebooks/
- NAPvsEthanol_SupMat_Valencia-Montoya_2025/.Rproj.user/shared/notebooks/patch-chunk-names
- NAPvsEthanol_SupMat_Valencia-Montoya_2025/.Rproj.user/shared/notebooks/paths
- NAPvsEthanol_SupMat_Valencia-Montoya_2025/NAPvsEthanol_scripts_Valencia-Montoya_2025.R
- NAPvsEthanol_SupMat_Valencia-Montoya_2025/NAPvsEthanol_scripts_Valencia-Montoya_2025.Rproj
- NAPvsEthanol_SupMat_Valencia-Montoya_2025/SupTables.xlsx
