# Supplementary material for: Impact of two field preservation methods on genotyping success of feces
Source: PeerJ. 2025 Oct 8;13:e20154. doi: 10.7717/peerj.20154 (PMC12514995; doi:10.7717/peerj.20154)
Supplement: Supplemental Information 3 — R scripts to perform statistical analyses and to plot Figure 2, Figure 3, Figure S1 and Figure 4 [file peerj-13-20154-s003.zip › NAPvsEthanol_SupMat_Valencia-Montoya_2025/NAPvsEthanol_scripts_Valencia-Montoya_2025.R]

#_____________________________________________________________________________________________________________________________
#
# Scripts from the manuscript 
# Valencia-Montoya V, Salado I, Sanchez-Donoso I, Fernandez-Gil A, Vila C, Leonard JA.
# Impact of two field preservation methods on genotyping success of feces.
#
# to perform statistical analyses and
# to plot Figure 2, Figure 3, Figure S2 and Figure 4
#
# by Valentina Valencia-Montoya, Isabel Salado, Ines Sanchez-Donoso (2025)
#
# R version 4.4.2 (2024-10-31 ucrt) -- "Pile of Leaves"
# RStudio 2024.12.0+467 "Kousa Dogwood" Release (cf37a3e5488c937207f992226d255be71f5e3f41, 2024-12-11) for windows
#_____________________________________________________________________________________________________________________________


#PACKAGES ----


library(readxl)

library(reshape2)

library(ggplot2)

library(glmmTMB) 

library(car) 

library(patchwork)


#DATA ----

#charge the database
project.path <- getwd()

d = read_excel(file.path(project.path, "SupTables.xlsx"), 
                  sheet=3, col_names= TRUE, col_types=NULL, na= "NA", skip= 1)


#look at the structure of the data
str(d)

#assign as factors the variables that need it
d$sample <- as.factor(d$sample)
d$PCR_replicate <- as.factor(d$PCR_replicate)
d$preservation_method <- as.factor(d$preservation_method)
d$locus <- as.factor(d$locus)
d$incorrect_genotype_type <- as.factor(d$incorrect_genotype_type)

str(d)

#scale coverage:
d$s.coverage <- scale(d$coverage)

# DESCRIPTIVE - Counting cases in each of the different possible PCR results ----

## NAP ----
dNAP <- subset(d, d$preservation_method=="NAP")  # only NAP cases
nrow(dNAP) # number of NAP PCRs

dNAP_NPCRsNoAmplif <- nrow(subset(dNAP, dNAP$amplified== 0)) # number of NOT amplified NAP PCRs 
dNAP_NPCRsYesAmplif <- nrow(subset(dNAP, dNAP$amplified== 1)) # number of amplified NAP PCRs

# Among the amplified NAP PCRs, how many were NOT genotyped:
dNAP_NPCRsNoGenot <- nrow(subset(dNAP, dNAP$amplified==1 & dNAP$genotyped==0))
# because of insufficient coverage (0/0):
dNAP_NPCRsInsufCov <- nrow(subset(dNAP, dNAP$incorrect_genotype_type=="insufficient_coverage"))
# because of genotype not possible to score (Unscored/Unscored):
dNAP_NPCRsUnscored <- nrow(subset(dNAP, dNAP$genotype=="Unscored/Unscored"))

# Among the amplified NAP PCRs, how many were genotyped:
# with an ambiguous genotype:
dNAP_NPCRsAmbiguous <- nrow(subset(dNAP, dNAP$incorrect_genotype_type=="ambiguous_genotype"))
# with an incorrect genotype:
# because of a dropout allele:
dNAP_NPCRsDropout <-nrow(subset(dNAP, dNAP$incorrect_genotype_type=="dropout_allele"))
# because of a false allele:
dNAP_NPCRsFalse <-nrow(subset(dNAP, dNAP$incorrect_genotype_type=="false_allele"))
# with a correct genotype:
dNAP_NPCRsCorrect <-  nrow(subset(dNAP, dNAP$correct_genotype==1))


## Ethanol ----

dEt <- subset(d, d$preservation_method=="Ethanol") # only Ethanol cases
nrow(dEt)  # number of Ethanol PCRs

dEt_NPCRsNoAmplif <- nrow(subset(dEt, dEt$amplified==0)) # number of NOT amplified Ethanol PCRs
dEt_NPCRsYesAmplif <- nrow(subset(dEt, dEt$amplified==1)) # number of amplified Ethanol PCRs

# Among the amplified Ethanol PCRs, how many were NOT genotyped:
dEt_NPCRsNoGenot <- nrow(subset(dEt, dEt$amplified==1 & dEt$genotyped==0))
# because of insufficient coverage (0/0):
dEt_NPCRsInsufCov <-  nrow(subset(dEt, dEt$incorrect_genotype_type=="insufficient_coverage"))
# because of genotype not possible to score (Unscored/Unscored):
dEt_NPCRsUnscored <-  nrow(subset(dEt, dEt$genotype=="Unscored/Unscored"))

# Among the amplified Ethanol PCRs, how many were genotyped:
# with an ambiguous genotype:
dEt_NPCRsAmbiguous <-  nrow(subset(dEt, dEt$incorrect_genotype_type=="ambiguous_genotype"))
# with an incorrect genotype:
# because of a dropout allele:
dEt_NPCRsDropout <-  nrow(subset(dEt, dEt$incorrect_genotype_type=="dropout_allele"))
# because of a false allele:
dEt_NPCRsFalse <-  nrow(subset(dEt, dEt$incorrect_genotype_type=="false_allele"))
# with a correct genotype:
dEt_NPCRsCorrect <-  nrow(subset(dEt, dEt$correct_genotype==1))


#Figure 2 ----

  #Relevel sample
  dNAP$sample <- factor(dNAP$sample, levels = c("feces1", "feces2", "feces3", "feces4","feces5", "feces6","feces7", "feces8", "feces9", "feces10", "feces11", "feces12"))
  dEt$sample <- factor(dEt$sample, levels = c("feces1", "feces2", "feces3", "feces4","feces5", "feces6","feces7", "feces8", "feces9", "feces10", "feces11", "feces12"))
  
  #Ethanol
  ggplot(dEt, aes(x = coverage, y = locus, fill = sample)) + 
    geom_bar(position = "stack", stat = "identity") +
    scale_fill_manual(values = c('#000000' ,'gold', 'mediumpurple3', '#f58231', 'khaki1', '#46f0f0', 'mediumblue', '#bcf60c','#3cb44b', "darkorchid4",'#aaffc3','#f032e6' )) +
    ggtitle("Ethanol") +
    scale_x_reverse(limits = c(153000, 0)) +
    scale_y_discrete(position = "right") +
    xlab("") + # Las facetas comparten el mismo eje Y
    theme_classic() +
    theme(axis.title.y = element_blank(), 
          axis.ticks.y = element_blank(),
          legend.title = element_blank(), 
          legend.text = element_text(size=10),
          plot.margin = unit(c(1,-1,1,0), "mm"),
          plot.title = element_text(hjust = 0),
          legend.position = "left")
  
  #NAP
  ggplot(dNAP, aes(x = coverage, y = locus, fill = sample)) + 
    geom_bar(position = "stack", stat = "identity") +
    scale_fill_manual(values = c('#000000' ,'gold', 'mediumpurple3', '#f58231', 'khaki1', '#46f0f0', 'mediumblue', '#bcf60c','#3cb44b', "darkorchid4",'#aaffc3','#f032e6' )) +
    ggtitle("NAP") +
    xlim(0, 153000) +
    xlab("") + # Las facetas comparten el mismo eje Y
    theme_classic() +
    theme(axis.title.y = element_blank(), 
          axis.ticks.y = element_blank(),
          legend.title = element_blank(), 
          legend.text = element_text(size=10),
          plot.margin = unit(c(1,-1,1,0), "mm"),
          plot.title = element_text(hjust = 0),
          legend.position = "right")


#Figure 3 ----
  dtfsums <- data.frame(
    NAP = c(dNAP_NPCRsNoAmplif, dNAP_NPCRsInsufCov, dNAP_NPCRsUnscored, dNAP_NPCRsAmbiguous, dNAP_NPCRsDropout, dNAP_NPCRsFalse, dNAP_NPCRsCorrect),
    Ethanol = c(dEt_NPCRsNoAmplif, dEt_NPCRsInsufCov, dEt_NPCRsUnscored, dEt_NPCRsAmbiguous, dEt_NPCRsDropout, dEt_NPCRsFalse, dEt_NPCRsCorrect),
    row.names = c("7_NPCRsNoAmplif", "6_NInsufficientCoverage", "5_NUnscored", "4_NAmbiguous", "3_NDropouts", "2_NFalse_alleles", "1_NPCRsCorrectGenotype"))
  
  dtfsums$category <- row.names(dtfsums)
  longdtfsums <- melt(dtfsums, id.vars = "category")

  longdtfsums$category <- factor(longdtfsums$category, levels = c("7_NPCRsNoAmplif", 
                                                                  "6_NInsufficientCoverage", 
                                                                  "5_NUnscored", 
                                                                  "4_NAmbiguous", 
                                                                  "3_NDropouts", 
                                                                  "2_NFalse_alleles", 
                                                                  "1_NPCRsCorrectGenotype"))
  
  #Ethanol
  ggplot(subset(longdtfsums, longdtfsums$variable =="Ethanol")) +
    geom_col(aes(x = value, y = category, fill = category), width = 0.6) +
    geom_text(aes(x = value, y = category, label = value), 
              position = position_nudge(x = - 150), hjust = 0, color = "black", size = 3) +
    scale_x_reverse(limits = c(1300, 0)) +
    scale_y_discrete(position = "right") +
    labs(title = 'Ethanol', x = 'Number of PCRs') +
    scale_fill_manual(values = c('#dad7cd', "#E17C05FF","#994E95FF", "#666666FF", '#669bbc', '#CC503EFF', "#73AF48FF")) +
    theme_minimal() +
    theme(axis.title.y = element_blank(), legend.position = "") 
  
  #NAP
  ggplot(subset(longdtfsums, longdtfsums$variable =="NAP")) +
    geom_col(aes(x = value, y = category, fill = category), width = 0.6) +
    geom_text(aes(x = value, y = category, label = value),
              position = position_nudge(x = 20), hjust = 0, color = "black", size = 3) +
    xlim(0, 1300) +
    labs(title = 'NAP', x = 'Number of PCRs') +
    scale_fill_manual(values = c('#dad7cd', "#E17C05FF","#994E95FF", "#666666FF", '#669bbc', '#CC503EFF', "#73AF48FF")) +
    theme_minimal() +
    theme(axis.title.y = element_blank(), legend.position = "") 


# STATISTICAL MODELS (GLMMs) ----

  ## AS - Amplification success ----

    m <- glmmTMB(amplified ~ preservation_method + s.coverage + (1|sample) + (1|locus) +(1|sample:locus),
                 data = d, family = nbinom2)
    qqnorm(residuals(m)); qqline(residuals(m))
    summary(m)
    Anova(m)

    
  ## GS - Genotyping success ----

    m <- glmmTMB(correct_genotype ~ preservation_method + s.coverage + (1|sample) + (1|locus) +(1|sample:locus), 
                 data = d, family = nbinom2)
    qqnorm(residuals(m)); qqline(residuals(m))
    summary(m)  
    Anova(m)
    
    

#Figure S2 and Figure 4----
    
  # We estimated the number of replicates using a negative binomial distribution first for a single locus genotype and later for multilocus genotype.
  
  ## Single locus estimation (Figure S2) ----

    ### Ethanol ----
      # Parameters:
      ethanol_n <- 20 # Total number of trials
      ethanol_correct_p <- 0.5394 # Success probability (AS*GS=0.62*0.87)
      k <- 2 
      Ac <- 3:ethanol_n # size-number of trials (3 to 20)
      # Binomial calculation:
      ethanol_pbinom <- 1 - pbinom(k, size = Ac, prob = ethanol_correct_p)
      # Print the result
      print(ethanol_pbinom)

    ### NAP ----
      # Parameters:
      NAP_n <- 20 #  Total number of trials
      NAP_correct_p <- 0.4004 # Success probability (AS*GS=0.52*0.77)
      k <- 2 
      Ac_NAP <- 3:NAP_n # size-number of trials (3 to 20)
      # Binomial calculation:
      NAP_pbinom <- 1 - pbinom(k, size = Ac_NAP, prob = NAP_correct_p)
      # Print result
      print(NAP_pbinom)

  # Creating a dataframe combining data from Ethanol and NAP
  single_locus <- data.frame(trials = Ac_NAP, # Repeat trials values for both categories
                             Probability_Ethanol = c(ethanol_pbinom),
                             Probability_NAP = c(NAP_pbinom))
  # Print dataframe
  print(single_locus)

  # Plotting single locus
  palette_organized <- c("#E17C05FF",'#38A6A5FF','#73AF48FF')  #colour palette

  FigS2 <- ggplot(single_locus, aes(x=trials)) +
    scale_x_continuous(name = "Replicates", breaks = seq(3,21,1), limits = c(3, 20)) + # setting intervals of axes
    scale_y_continuous(name = "Probability", breaks = seq(0,1,0.1)) +
    #scale_color_manual(values = palette_organized) +
    geom_point(aes(y=Probability_NAP), size = 2, shape = 19) +     # marking probabilities for each number of replicates
    geom_point(aes(y=Probability_Ethanol),size = 2, shape = 19) +
    geom_line(aes(y=Probability_NAP, linetype = 'NAP'), linewidth = 0.8) +     # creating a line (or smooth) to connect points
    geom_line(aes(y=Probability_Ethanol, linetype = 'Ethanol'), linewidth = 0.8) +
    scale_linetype_manual(name="Legend", values=c('solid', 'dotted')) +     # adding legend to lines
    geom_hline(yintercept = 0.95, color = "azure4") +     # adding a reference horizontal line for y = 0.95
    theme_classic() +     # colouring white background without grid
    theme(axis.text = element_text(color = "grey20", size = 12, face = "plain")) +      # setting size, face and distance for axes text and title:
    theme(axis.title.y = element_text(color = "grey20", size = 13, face = "bold", margin = margin(t = 0, r = 10, b = 0, l = 0))) +
    theme(axis.title.x = element_text(color = "grey20", size = 13, face = "bold", margin = margin(t = 10, r = 0, b = 0, l = 0))) +
    theme(legend.position = c(.9,.4)) + ggtitle("Single locus")
    
  FigS2


    
    
    
  ## Multilocus estimation (Figure 4) ----
    
    ### Ethanol ----
    # Parameters:
    k15 <- 15
    k20 <- 20
    k25 <- 25
    loci <- 32  # total loci in the panel
    # Calculation for 15 loci (out of 32):
    ethanol_multi_15 <- 1 - pbinom(k15-1, size = loci, prob = ethanol_pbinom,1)
    # Calculation for 20 loci (out of 32):
    ethanol_multi_20 <- 1 - pbinom(k20-1, size = loci, prob = ethanol_pbinom,1)
    # Calculation for 25 loci (out of 32):
    ethanol_multi_25 <- 1 - pbinom(k25-1, size = loci, prob = ethanol_pbinom,1)
    # Print results:
    print(ethanol_multi_15)
    print(ethanol_multi_20)
    print(ethanol_multi_25)

    ### NAP ----
    # Parameters:
    k15 <- 15
    k20 <- 20
    k25 <- 25
    loci <- 32  # total loci in the panel
    # Calculation for 15 loci (out of 32):
    NAP_multi_15 <- 1 - pbinom(k15-1, size = loci, prob = NAP_pbinom,1)
    # Calculation for 20 loci (out of 32):
    NAP_multi_20 <- 1 - pbinom(k20-1, size = loci, prob = NAP_pbinom,1)
    # Calculation for 25 loci (out of 32):
    NAP_multi_25 <- 1 - pbinom(k25-1, size = loci, prob = NAP_pbinom,1)
    # Print results:
    print(NAP_multi_15)
    print(NAP_multi_20)
    print(NAP_multi_25)

  # Multilocus dataframe
  multi_locus <- data.frame(trials = Ac_NAP,   # Repeat trials values for both categories
                            ethanol_15 = c(ethanol_multi_15),
                            ethanol_20 = c(ethanol_multi_20),
                            ethanol_25 = c(ethanol_multi_25),
                            NAP_15 = c(NAP_multi_15),
                            NAP_20 = c(NAP_multi_20),
                            NAP_25 = c(NAP_multi_25))
  # Print dataframe
  print(multi_locus)

  # Plotting multilocus
  
    ## Ethanol
    Figure4A <- ggplot(multi_locus, aes(x=trials)) +
      scale_x_continuous(name = "Replicates", breaks = seq(3,15,1), limits = c(3, 15)) +        # setting intervals of axes
      scale_y_continuous(name = "Probability", breaks = seq(0,1,0.1)) +
      scale_color_manual(values = palette_organized) +
      geom_line(aes(y=multi_locus$ethanol_15, colour="Ethanol_15"),linetype = "solid", linewidth = 0.5) +       # creating a line (or smooth) to connect points
      geom_line(aes(y=multi_locus$ethanol_20, colour="Ethanol_20"),linetype = "solid", linewidth = 0.5) +
      geom_line(aes(y=multi_locus$ethanol_25, colour="Ethanol_25"),linetype = "solid", linewidth = 0.5) +
      geom_point(aes(y=multi_locus$ethanol_15, colour="Ethanol_15"), size = 2.5, shape = 15) +        # marking probabilities for each number of replicates
      geom_point(aes(y=multi_locus$ethanol_20, colour="Ethanol_20"), size = 2.5, shape = 16) +
      geom_point(aes(y=multi_locus$ethanol_25, colour="Ethanol_25"), size = 2.5, shape = 17) +
      geom_hline(yintercept = 0.95, color = "azure4") +        # adding a reference horizontal line for y = 0.95
      theme_classic() +       # colouring white background without grid
      theme(axis.text = element_text(color = "grey20", size = 12, face = "plain")) +       # setting size, face and distance for axes text and title
      theme(axis.title.y = element_text(color = "black", size = 13, face = "bold", margin = margin(t = 0, r = 10, b = 0, l = 0))) +
      theme(axis.title.x = element_text(color = "black", size = 13, face = "bold", margin = margin(t = 10, r = 0, b = 0, l = 0))) +
      theme(legend.position = c(.89,.4))+ ggtitle("A)")
    
    Figure4A

    ## NAP
    Figure4B <- ggplot(multi_locus, aes(x=trials)) +
      scale_x_continuous(name = "Replicates", breaks = seq(3,15,1), limits = c(3, 15)) +       # setting intervals of axes
      scale_y_continuous(name = "Probability", breaks = seq(0,1,0.1)) +
      scale_color_manual(values = palette_organized) +
      geom_line(aes(y=multi_locus$NAP_15, colour="NAP_15"),linetype = "dotted", linewidth = 0.8) +       # creating a line (or smooth) to connect points
      geom_line(aes(y=multi_locus$NAP_20, colour="NAP_20"),linetype = "dotted", linewidth = 0.8) +
      geom_line(aes(y=multi_locus$NAP_25, colour="NAP_25"),linetype = "dotted", linewidth = 0.8) +
      geom_point(aes(y=multi_locus$NAP_15, colour="NAP_15"), size = 2.5, shape = 15) +         # marking probabilities for each number of replicates
      geom_point(aes(y=multi_locus$NAP_20, colour="NAP_20"), size = 2.5, shape = 16) +
      geom_point(aes(y=multi_locus$NAP_25, colour="NAP_25"), size = 2.5, shape = 17) +
      geom_hline(yintercept = 0.95, color = "azure4") +       # adding a reference horizontal line for y = 0.95
      theme_classic() +       # colouring white background without grid
      theme(axis.text = element_text(color = "grey20", size = 12, face = "plain")) +       # setting size, face and distance for axes text and title
      theme(axis.title.y = element_text(color = "black", size = 13, face = "bold", margin = margin(t = 0, r = 10, b = 0, l = 0))) +
      theme(axis.title.x = element_text(color = "black", size = 13, face = "bold", margin = margin(t = 10, r = 0, b = 0, l = 0))) +
      theme(legend.position = c(.89,.4)) + ggtitle("B)")
    
    Figure4B

  # Plotting Ethanol and NAP plots in the same figure
  Graph <- (Figure4A/Figure4B)
  Graph

  
