# Supplementary material for: Impact of two field preservation methods on genotyping success of feces
Source: PeerJ. 2025 Oct 8;13:e20154. doi: 10.7717/peerj.20154 (PMC12514995; doi:10.7717/peerj.20154)
Supplement: Supplemental Information 3 — R scripts to perform statistical analyses and to plot Figure 2, Figure 3, Figure S1 and Figure 4 [file peerj-13-20154-s003.zip › NAPvsEthanol_SupMat_Valencia-Montoya_2025/NAPvsEthanol_scripts_Valencia-Montoya_2025.Rproj]

Version: 1.0
ProjectId: 02903d3d-8db2-4893-8dfa-a305f92d732d

RestoreWorkspace: Default
SaveWorkspace: Default
AlwaysSaveHistory: Default

EnableCodeIndexing: Yes
UseSpacesForTab: Yes
NumSpacesForTab: 2
Encoding: UTF-8

RnwWeave: Sweave
LaTeX: pdfLaTeX
